# Supplementary material for: A 17-Gene Expression Signature for Early Identification of Poor Prognosis in Clear Cell Renal Cell Carcinoma
Source: Cancers (Basel). 2021 Dec 30;14(1):178. doi: 10.3390/cancers14010178 (PMC8750239; doi:10.3390/cancers14010178)
Supplement: Supplementary file 1 [file cancers-14-00178-s001.zip]

Archive with 1 entries (1 files):
- cancers-1472345-supplementary.xlsx
