# Supplementary material for: A 17-Gene Expression Signature for Early Identification of Poor Prognosis in Clear Cell Renal Cell Carcinoma
Source: Cancers (Basel). 2021 Dec 30;14(1):178. doi: 10.3390/cancers14010178 (PMC8750239; doi:10.3390/cancers14010178)
Supplement: Supplementary file 1 [file cancers-14-00178-s001.zip › cancers-1472345-supplementary.xlsx]

## Sheet: Foglio1
Gene probe	Log2 fold change	std error (log2)	Lower confidence limit (log2)	Upper confidence limit (log2)	Linear fold change	Lower confidence limit (linear)	Upper confidence limit (linear)	P-value	BONF.p.value
IL6-mRNA	-3.72	0.545	-4.79	-2.65	0.076	0.0363	0.159	2.91e-08	4.98e-06
G6PD-mRNA	-1.16	0.21	-1.57	-0.75	0.447	0.336	0.595	1.98e-06	0.000339
TALDO1-mRNA	-1.02	0.203	-1.42	-0.627	0.492	0.373	0.647	9.34e-06	0.0016
POLD4-mRNA	-0.769	0.165	-1.09	-0.446	0.587	0.469	0.734	3.37e-05	0.00577
SQSTM1-mRNA	-0.686	0.152	-0.984	-0.388	0.622	0.506	0.764	5.3e-05	0.00906
CP-mRNA	-2.32	0.52	-3.34	-1.3	0.2	0.0986	0.405	6.13e-05	0.0105
DBN1-mRNA	-1.21	0.273	-1.75	-0.677	0.432	0.298	0.626	6.73e-05	0.0115
TMEM8A-mRNA	-0.768	0.176	-1.11	-0.423	0.587	0.463	0.746	8.24e-05	0.0141
TBC1D7-mRNA	-0.735	0.173	-1.07	-0.395	0.601	0.475	0.76	0.000124	0.0212
SERPINA3-mRNA	-4.03	0.97	-5.93	-2.13	0.0613	0.0164	0.229	0.000162	0.0278
GIPC1-mRNA	-0.678	0.165	-1	-0.354	0.625	0.5	0.783	0.00019	0.0325
BAP1-mRNA	-0.641	0.157	-0.949	-0.333	0.641	0.518	0.794	0.000201	0.0344
TKT-mRNA	-0.645	0.158	-0.954	-0.335	0.64	0.516	0.793	0.000202	0.0345
TLCD1-mRNA	-1.53	0.377	-2.27	-0.789	0.347	0.208	0.579	0.000221	0.0377
SLC4A3-mRNA	-2.3	0.567	-3.41	-1.18	0.204	0.0944	0.44	0.000221	0.0378
PKM-mRNA	-0.674	0.168	-1	-0.344	0.627	0.498	0.788	0.000255	0.0436
MTX1-mRNA	-0.67	0.169	-1	-0.339	0.628	0.5	0.791	0.000285	0.0488
PDHB-mRNA	-0.689	0.177	-1.04	-0.343	0.62	0.488	0.789	0.000351	0.0599
ARNT-mRNA	-0.633	0.167	-0.961	-0.305	0.645	0.514	0.81	0.0005	0.0855
PLAU-mRNA	-1.56	0.412	-2.36	-0.748	0.34	0.194	0.596	0.000509	0.087
CYB561D2-mRNA	-0.73	0.195	-1.11	-0.348	0.603	0.463	0.786	0.000555	0.0949
LOX-mRNA	-1.56	0.416	-2.37	-0.741	0.34	0.193	0.598	0.000565	0.0966
FASN-mRNA	-0.734	0.199	-1.12	-0.344	0.601	0.459	0.788	0.000651	0.111
TUBB2A-mRNA	-1.1	0.304	-1.69	-0.499	0.468	0.31	0.707	0.000849	0.145
PFKFB2-mRNA	-1.17	0.329	-1.81	-0.523	0.445	0.284	0.696	0.00099	0.169
FH-mRNA	-0.644	0.182	-1	-0.288	0.64	0.5	0.819	0.000994	0.17
TAF10-mRNA	-0.635	0.179	-0.986	-0.283	0.644	0.505	0.822	0.00102	0.175
MAPK9-mRNA	-0.661	0.187	-1.03	-0.294	0.633	0.491	0.816	0.00104	0.177
PGAM1-mRNA	-0.7	0.2	-1.09	-0.308	0.616	0.469	0.808	0.00115	0.196
HK2-mRNA	-0.966	0.282	-1.52	-0.412	0.512	0.349	0.751	0.00143	0.244
PDHA1-mRNA	-0.666	0.198	-1.05	-0.278	0.63	0.482	0.825	0.00169	0.288
SLC2A1-mRNA	-0.844	0.254	-1.34	-0.347	0.557	0.395	0.786	0.00184	0.315
SPHK2-mRNA	-0.668	0.201	-1.06	-0.274	0.629	0.479	0.827	0.00189	0.324
LPAR1-mRNA	-1.35	0.409	-2.15	-0.546	0.393	0.225	0.685	0.00204	0.349
CD274-mRNA	-1.61	0.49	-2.57	-0.653	0.327	0.168	0.636	0.00204	0.349
FOXP4-mRNA	-0.629	0.191	-1	-0.254	0.647	0.499	0.839	0.00209	0.357
CDH17-mRNA	-1.12	0.358	-1.83	-0.423	0.459	0.282	0.746	0.00311	0.532
EIF4EBP1-mRNA	-0.788	0.258	-1.29	-0.282	0.579	0.408	0.822	0.00397	0.679
MTOR-mRNA	-0.579	0.193	-0.956	-0.201	0.67	0.515	0.87	0.00453	0.774
TSC2-mRNA	-0.492	0.164	-0.813	-0.171	0.711	0.569	0.888	0.00455	0.778
ALDOA-mRNA	-0.539	0.179	-0.89	-0.187	0.688	0.54	0.878	0.00455	0.778
IGHA1-mRNA	-1.72	0.582	-2.86	-0.578	0.304	0.138	0.67	0.00519	0.887
FLJ23867-mRNA	-1.25	0.424	-2.08	-0.421	0.42	0.236	0.747	0.0052	0.889
AUP1-mRNA	-0.386	0.132	-0.644	-0.128	0.765	0.64	0.915	0.00545	0.932
FOXM1-mRNA	-1.16	0.398	-1.94	-0.377	0.449	0.261	0.77	0.00584	0.999
SETD2-mRNA	-0.522	0.181	-0.876	-0.168	0.697	0.545	0.89	0.00613	1
BNIP3L-mRNA	-0.574	0.2	-0.966	-0.181	0.672	0.512	0.882	0.00662	1
PGLS-mRNA	-0.524	0.186	-0.888	-0.159	0.696	0.54	0.896	0.00745	1
ALG1-mRNA	-0.528	0.188	-0.896	-0.16	0.693	0.537	0.895	0.0075	1
MDH1-mRNA	-0.54	0.193	-0.918	-0.162	0.688	0.529	0.894	0.00781	1
NCAM1-mRNA	-2.64	0.948	-4.5	-0.78	0.161	0.0443	0.582	0.00813	1
ROR2-mRNA	-1.61	0.587	-2.76	-0.462	0.327	0.147	0.726	0.00888	1
LMNB1-mRNA	-0.736	0.268	-1.26	-0.211	0.6	0.417	0.864	0.0089	1
HK1-mRNA	-0.475	0.174	-0.817	-0.134	0.719	0.568	0.911	0.00928	1
MCRS1-mRNA	-0.51	0.191	-0.884	-0.136	0.702	0.542	0.91	0.0107	1
SWSAP1-mRNA	-0.649	0.244	-1.13	-0.172	0.638	0.458	0.888	0.011	1
GCLC-mRNA	-0.422	0.161	-0.737	-0.108	0.746	0.6	0.928	0.0119	1
PSAT1-mRNA	-1.42	0.541	-2.48	-0.355	0.375	0.18	0.782	0.0124	1
C19orf40-mRNA	-1.07	0.412	-1.88	-0.265	0.475	0.272	0.832	0.0128	1
PFKFB4-mRNA	-0.892	0.351	-1.58	-0.204	0.539	0.335	0.868	0.0149	1
PFKP-mRNA	-0.562	0.226	-1	-0.119	0.678	0.498	0.921	0.0171	1
PHGDH-mRNA	-0.965	0.389	-1.73	-0.203	0.512	0.302	0.869	0.0173	1
SLC5A1-mRNA	1.41	0.577	0.282	2.54	2.66	1.22	5.83	0.0187	1
PIK3CA-mRNA	-0.461	0.189	-0.831	-0.0905	0.727	0.562	0.939	0.0191	1
GALNT10-mRNA	-0.639	0.268	-1.17	-0.114	0.642	0.446	0.924	0.0218	1
CX3CL1-mRNA	0.587	0.247	0.103	1.07	1.5	1.07	2.1	0.0222	1
ANGPTL4-mRNA	-0.672	0.284	-1.23	-0.116	0.628	0.427	0.923	0.0226	1
ALDH16A1-mRNA	-0.408	0.174	-0.748	-0.0674	0.754	0.595	0.954	0.0238	1
LDHA-mRNA	-0.518	0.228	-0.965	-0.071	0.698	0.512	0.952	0.0284	1
VHL-mRNA	-0.407	0.182	-0.764	-0.0505	0.754	0.589	0.966	0.0307	1
SDHC-mRNA	-0.395	0.178	-0.745	-0.0458	0.76	0.597	0.969	0.0322	1
SDHD-mRNA	-0.507	0.231	-0.96	-0.0545	0.704	0.514	0.963	0.0338	1
PDK1-mRNA	-0.442	0.208	-0.85	-0.0343	0.736	0.555	0.976	0.0397	1
UNG2-mRNA	-0.529	0.249	-1.02	-0.041	0.693	0.494	0.972	0.0397	1
ANXA9-mRNA	-1.01	0.476	-1.94	-0.0773	0.496	0.26	0.948	0.0399	1
PCK2-mRNA	-0.544	0.257	-1.05	-0.0403	0.686	0.484	0.972	0.0404	1
G6PC-mRNA	2.11	1.03	0.0967	4.11	4.3	1.07	17.3	0.0464	1
ATM-mRNA	-0.413	0.203	-0.811	-0.0153	0.751	0.57	0.989	0.0483	1
SLC6A13-mRNA	0.937	0.462	0.0318	1.84	1.91	1.02	3.58	0.049	1
ESD-mRNA	-0.402	0.201	-0.796	-0.00762	0.757	0.576	0.995	0.0524	1
MOXD1-mRNA	-1.08	0.548	-2.16	-0.00721	0.472	0.224	0.995	0.0552	1
GNB2L1-mRNA	-0.37	0.189	-0.74	0.000818	0.774	0.599	1	0.0573	1
PRKAA2-mRNA	-0.449	0.23	-0.899	0.00206	0.733	0.536	1	0.0579	1
XYLT2-mRNA	-0.374	0.194	-0.755	0.00609	0.771	0.593	1	0.0607	1
SPOCK1-mRNA	-1.03	0.537	-2.08	0.024	0.49	0.236	1.02	0.0624	1
HOXD8-mRNA	-0.398	0.213	-0.815	0.0182	0.759	0.568	1.01	0.068	1
ENO2-mRNA	-0.535	0.287	-1.1	0.0282	0.69	0.467	1.02	0.0698	1
ACACA-mRNA	-0.641	0.356	-1.34	0.0576	0.641	0.395	1.04	0.0795	1
EGFR-mRNA	-0.434	0.241	-0.907	0.0395	0.74	0.533	1.03	0.0798	1
NRP1-mRNA	-0.347	0.193	-0.726	0.0324	0.786	0.605	1.02	0.0804	1
TP53-mRNA	-0.347	0.198	-0.735	0.0415	0.786	0.601	1.03	0.0875	1
ARID1A-mRNA	-0.332	0.194	-0.712	0.0472	0.794	0.611	1.03	0.0937	1
AKT1-mRNA	-0.254	0.149	-0.547	0.0384	0.838	0.684	1.03	0.0961	1
MAPT-mRNA	0.651	0.392	-0.116	1.42	1.57	0.922	2.67	0.104	1
RNF43-mRNA	-0.604	0.363	-1.32	0.109	0.658	0.402	1.08	0.104	1
PCK1-mRNA	1.62	0.977	-0.295	3.54	3.07	0.815	11.6	0.105	1
LEPROTL1-mRNA	-0.403	0.246	-0.886	0.0801	0.756	0.541	1.06	0.11	1
SCGN-mRNA	1.47	0.914	-0.316	3.27	2.78	0.803	9.62	0.114	1
EHBP1-mRNA	-0.299	0.193	-0.677	0.0789	0.813	0.626	1.06	0.129	1
LOC283392-mRNA	-0.67	0.448	-1.55	0.209	0.629	0.342	1.16	0.143	1
PHYH-mRNA	-0.348	0.239	-0.816	0.12	0.786	0.568	1.09	0.153	1
KCTD14-mRNA	-0.41	0.287	-0.972	0.151	0.752	0.51	1.11	0.16	1
PBRM1-mRNA	-0.323	0.226	-0.766	0.121	0.8	0.588	1.09	0.161	1
KDM6A-mRNA	-0.303	0.214	-0.723	0.118	0.811	0.606	1.08	0.166	1
P2RX5-mRNA	-0.73	0.53	-1.77	0.309	0.603	0.293	1.24	0.176	1
TSSC1-mRNA	-0.271	0.197	-0.656	0.115	0.829	0.634	1.08	0.177	1
GALNT4-mRNA	-0.357	0.262	-0.87	0.156	0.781	0.547	1.11	0.18	1
ACLY-mRNA	-0.3	0.221	-0.732	0.132	0.812	0.602	1.1	0.181	1
MAOB-mRNA	-0.365	0.268	-0.891	0.161	0.776	0.539	1.12	0.181	1
CUBN-mRNA	0.593	0.443	-0.276	1.46	1.51	0.826	2.76	0.188	1
PTEN-mRNA	-0.238	0.185	-0.601	0.124	0.848	0.659	1.09	0.205	1
RHEB-mRNA	-0.322	0.252	-0.816	0.172	0.8	0.568	1.13	0.208	1
CHST9-mRNA	-0.628	0.495	-1.6	0.341	0.647	0.33	1.27	0.211	1
CORO7-mRNA	-0.22	0.182	-0.578	0.137	0.858	0.67	1.1	0.234	1
PDK2-mRNA	-0.242	0.208	-0.649	0.165	0.845	0.638	1.12	0.251	1
TLR3-mRNA	-0.27	0.235	-0.731	0.191	0.829	0.603	1.14	0.257	1
PRKAR1B-mRNA	-0.321	0.284	-0.876	0.235	0.801	0.545	1.18	0.265	1
TSC1-mRNA	-0.191	0.174	-0.532	0.15	0.876	0.691	1.11	0.279	1
PABPC4L-mRNA	0.326	0.298	-0.257	0.91	1.25	0.837	1.88	0.279	1
SLITRK4-mRNA	-0.476	0.447	-1.35	0.401	0.719	0.391	1.32	0.293	1
TCEA3-mRNA	-0.29	0.273	-0.825	0.246	0.818	0.565	1.19	0.295	1
A1CF-mRNA	0.385	0.375	-0.351	1.12	1.31	0.784	2.17	0.311	1
KDM5C-mRNA	-0.174	0.172	-0.512	0.164	0.886	0.701	1.12	0.318	1
ALDOC-mRNA	-0.289	0.294	-0.865	0.287	0.818	0.549	1.22	0.331	1
GDPD1-mRNA	-0.305	0.319	-0.93	0.319	0.809	0.525	1.25	0.344	1
CXCL13-mRNA	-0.832	0.891	-2.58	0.915	0.562	0.168	1.89	0.356	1
ADORA2A-AS1-mRNA	0.371	0.4	-0.412	1.15	1.29	0.752	2.23	0.358	1
PPAP2B-mRNA	0.191	0.224	-0.247	0.629	1.14	0.843	1.55	0.397	1
APOLD1-mRNA	0.295	0.348	-0.386	0.976	1.23	0.765	1.97	0.401	1
CEACAM1-mRNA	0.31	0.368	-0.411	1.03	1.24	0.752	2.04	0.404	1
AKAP6-mRNA	-0.221	0.285	-0.78	0.337	0.858	0.582	1.26	0.442	1
HNF1A-AS1-mRNA	0.241	0.317	-0.381	0.863	1.18	0.768	1.82	0.451	1
PDGFD-mRNA	0.266	0.365	-0.449	0.981	1.2	0.732	1.97	0.47	1
SLC2A5-mRNA	-0.304	0.43	-1.15	0.539	0.81	0.452	1.45	0.484	1
CA9-mRNA	-0.248	0.355	-0.944	0.449	0.842	0.52	1.36	0.49	1
NOS3-mRNA	0.169	0.248	-0.317	0.655	1.12	0.803	1.57	0.5	1
EPAS1-mRNA	-0.15	0.225	-0.59	0.291	0.901	0.664	1.22	0.509	1
VEGFA-mRNA	-0.169	0.258	-0.674	0.336	0.89	0.627	1.26	0.516	1
STK32B-mRNA	0.176	0.272	-0.358	0.709	1.13	0.78	1.63	0.522	1
CDH16-mRNA	-0.189	0.303	-0.782	0.404	0.877	0.582	1.32	0.536	1
SPRYD7-mRNA	-0.19	0.318	-0.813	0.434	0.877	0.569	1.35	0.554	1
SLC17A3-mRNA	-0.303	0.534	-1.35	0.743	0.811	0.393	1.67	0.574	1
PRLR-mRNA	-0.261	0.479	-1.2	0.676	0.834	0.435	1.6	0.588	1
FZD1-mRNA	0.126	0.233	-0.331	0.583	1.09	0.795	1.5	0.591	1
ST13-mRNA	-0.0974	0.187	-0.464	0.269	0.935	0.725	1.21	0.605	1
MGAM-mRNA	-0.278	0.535	-1.33	0.771	0.825	0.399	1.71	0.606	1
SNAP25-mRNA	-0.205	0.405	-0.999	0.589	0.867	0.5	1.5	0.615	1
GIPC2-mRNA	0.182	0.367	-0.537	0.901	1.13	0.689	1.87	0.622	1
RGS5-mRNA	0.171	0.346	-0.507	0.848	1.13	0.704	1.8	0.624	1
TRIM55-mRNA	-0.171	0.354	-0.864	0.522	0.888	0.549	1.44	0.631	1
VCAM1-mRNA	-0.109	0.253	-0.605	0.387	0.927	0.657	1.31	0.67	1
TNFRSF19-mRNA	-0.117	0.301	-0.707	0.474	0.922	0.612	1.39	0.701	1
SHMT1-mRNA	-0.091	0.239	-0.559	0.377	0.939	0.679	1.3	0.705	1
TRHDE-mRNA	-0.168	0.447	-1.04	0.709	0.89	0.485	1.63	0.71	1
SLC4A4-mRNA	0.0869	0.265	-0.432	0.606	1.06	0.741	1.52	0.744	1
CD38-mRNA	-0.149	0.453	-1.04	0.74	0.902	0.487	1.67	0.744	1
EDNRB-mRNA	0.0901	0.279	-0.458	0.638	1.06	0.728	1.56	0.749	1
NOSTRIN-mRNA	0.0673	0.215	-0.354	0.489	1.05	0.782	1.4	0.756	1
GLYAT-mRNA	-0.128	0.431	-0.973	0.716	0.915	0.51	1.64	0.767	1
CYP2J2-mRNA	-0.137	0.496	-1.11	0.835	0.91	0.464	1.78	0.784	1
PSPH-mRNA	-0.0598	0.219	-0.489	0.37	0.959	0.712	1.29	0.786	1
ASXL3-mRNA	0.126	0.483	-0.82	1.07	1.09	0.566	2.1	0.796	1
AOX1-mRNA	0.111	0.434	-0.741	0.962	1.08	0.598	1.95	0.8	1
ALPL-mRNA	0.11	0.442	-0.756	0.976	1.08	0.592	1.97	0.805	1
KCNJ3-mRNA	-0.104	0.44	-0.967	0.759	0.931	0.512	1.69	0.815	1
CCL5-mRNA	0.0658	0.367	-0.654	0.786	1.05	0.636	1.72	0.859	1
CLMN-mRNA	-0.0423	0.26	-0.553	0.468	0.971	0.682	1.38	0.872	1
C11orf1-mRNA	-0.0324	0.292	-0.604	0.54	0.978	0.658	1.45	0.912	1
ABCB8-mRNA	0.0327	0.337	-0.627	0.693	1.02	0.647	1.62	0.923	1
SLC17A4-mRNA	0.0434	0.53	-0.995	1.08	1.03	0.502	2.12	0.935	1
CDH5-mRNA	0.0169	0.27	-0.513	0.546	1.01	0.701	1.46	0.95	1
